# Supplementary material for: Environmental DNA preserved in marine sediment for detecting jellyfish blooms after a tsunami
Source: Sci Rep. 2021 Aug 20;11:16830. doi: 10.1038/s41598-021-94286-2 (PMC8379222; doi:10.1038/s41598-021-94286-2)
Supplement: Supplementary file 1 — Supplementary Information. [file 41598_2021_94286_MOESM1_ESM.xlsx]

## Sheet: Author
Authors	Mizuki Ogata, Reiji Masuda*, Hiroya Harino, Masayuki K. Sakata, Makoto Hatakeyama, Katsuhide Yokoyama, Yoh Yamashita, Toshifumi Minamoto
Title	Environmental DNA preserved in marine sediment for detecting jellyfish blooms after a tsunami

## Sheet: S1Table
Supplementary Table 1. The number of moon jellyfish Aurelia sp. and sea nettle Chrysaora pacifica detected in each transect during 60 past visual censuses in Moune, Kesennuma, Japan.
Year	Date	St	Line	Aurelia	Chrysaora
2011	2011-05-21	St_1	1	0	0
		St_1	2	0	0
		St_1	3	0	0
		St_1	4	0	0
		St_1	5	0	0
		St_1	6	0	0
		St_1	7	0	0
		St_1	8	0	0
		St_1	9	0	0
		St_1	10	0	0
		St_2	1	0	0
		St_2	2	0	0
		St_2	3	0	0
		St_2	4	0	0
		St_2	5	0	0
		St_2	6	0	0
		St_2	7	0	0
		St_2	8	0	0
		St_2	9	0	0
		St_2	10	0	0
		St_3	1	0	0
		St_3	2	0	0
		St_3	3	0	0
		St_3	4	0	0
		St_3	5	0	0
		St_3	6	0	0
		St_3	7	0	0
		St_3	8	0	0
		St_3	9	0	0
		St_3	10	0	0
		St_4	1	0	0
		St_4	2	0	0
		St_4	3	0	0
		St_4	4	0	0
		St_4	5	0	0
		St_4	6	0	0
		St_4	7	0	0
		St_4	8	0	0
		St_4	9	0	0
		St_4	10	0	0
2011	2011-07-19	St_1	1	0	0
		St_1	2	4	0
		St_1	3	16	0
		St_1	4	50	0
		St_1	5	70	0
		St_1	6	50	0
		St_1	7	0	0
		St_1	8	0	0
		St_1	9	30	0
		St_1	10	20	0
		St_2	1	2	0
		St_2	2	0	0
		St_2	3	0	0
		St_2	4	0	0
		St_2	5	0	0
		St_2	6	0	0
		St_2	7	0	0
		St_2	8	0	0
		St_2	9	0	0
		St_2	10	0	0
		St_3	1	0	0
		St_3	2	0	0
		St_3	3	20	0
		St_3	4	2	0
		St_3	5	0	0
		St_3	6	0	0
		St_3	7	0	0
		St_3	8	0	0
		St_3	9	0	0
		St_3	10	0	0
		St_4	1	0	0
		St_4	2	0	0
		St_4	3	0	0
		St_4	4	0	0
		St_4	5	0	0
		St_4	6	0	0
		St_4	7	0	0
		St_4	8	0	0
		St_4	9	0	0
		St_4	10	0	0
2011	2011-09-19	St_1	1	0	0
		St_1	2	0	0
		St_1	3	0	0
		St_1	4	0	0
		St_1	5	0	0
		St_1	6	0	0
		St_1	7	0	0
		St_1	8	0	0
		St_1	9	0	0
		St_1	10	0	0
		St_2	1	0	0
		St_2	2	0	0
		St_2	3	0	0
		St_2	4	0	0
		St_2	5	0	0
		St_2	6	0	0
		St_2	7	0	0
		St_2	8	0	0
		St_2	9	0	0
		St_2	10	0	0
		St_3	1	0	0
		St_3	2	0	0
		St_3	3	0	0
		St_3	4	0	0
		St_3	5	0	0
		St_3	6	0	0
		St_3	7	0	0
		St_3	8	0	0
		St_3	9	0	0
		St_3	10	0	0
		St_4	1	0	0
		St_4	2	0	0
		St_4	3	0	0
		St_4	4	0	0
		St_4	5	0	0
		St_4	6	0	0
		St_4	7	0	0
		St_4	8	0	0
		St_4	9	0	0
		St_4	10	0	0
2011	2011-11-29	St_1	1	0	0
		St_1	2	0	0
		St_1	3	0	0
		St_1	4	0	0
		St_1	5	0	0
		St_1	6	0	0
		St_1	7	0	0
		St_1	8	0	0
		St_1	9	0	0
		St_1	10	0	0
		St_2	1	0	0
		St_2	2	0	0
		St_2	3	0	0
		St_2	4	0	0
		St_2	5	0	0
		St_2	6	0	0
		St_2	7	0	0
		St_2	8	0	0
		St_2	9	0	0
		St_2	10	0	0
		St_3	1	0	0
		St_3	2	0	0
		St_3	3	0	0
		St_3	4	0	0
		St_3	5	0	0
		St_3	6	0	0
		St_3	7	0	0
		St_3	8	0	0
		St_3	9	0	0
		St_3	10	0	0
		St_4	1	0	0
		St_4	2	0	0
		St_4	3	0	0
		St_4	4	0	0
		St_4	5	0	0
		St_4	6	0	0
		St_4	7	0	0
		St_4	8	0	0
		St_4	9	0	0
		St_4	10	0	0
2012	2012-01-26	St_1	1	0	0
		St_1	2	0	0
		St_1	3	0	0
		St_1	4	0	0
		St_1	5	0	0
		St_1	6	0	0
		St_1	7	0	0
		St_1	8	0	0
		St_1	9	0	0
		St_1	10	0	0
		St_2	1	0	0
		St_2	2	0	0
		St_2	3	0	0
		St_2	4	0	0
		St_2	5	0	0
		St_2	6	0	0
		St_2	7	0	0
		St_2	8	0	0
		St_2	9	0	0
		St_2	10	0	0
		St_3	1	0	0
		St_3	2	1	0
		St_3	3	0	0
		St_3	4	0	0
		St_3	5	0	0
		St_3	6	0	0
		St_3	7	0	0
		St_3	8	0	0
		St_3	9	0	0
		St_3	10	0	0
		St_4	1	0	0
		St_4	2	0	0
		St_4	3	0	0
		St_4	4	0	0
		St_4	5	0	0
		St_4	6	0	0
		St_4	7	0	0
		St_4	8	0	0
		St_4	9	0	0
		St_4	10	0	0
2012	2012-03-14	St_1	1	0	0
		St_1	2	0	0
		St_1	3	0	0
		St_1	4	0	0
		St_1	5	0	0
		St_1	6	0	0
		St_1	7	0	0
		St_1	8	0	0
		St_1	9	0	0
		St_1	10	0	0
		St_2	1	0	0
		St_2	2	0	0
		St_2	3	0	0
		St_2	4	0	0
		St_2	5	0	0
		St_2	6	0	0
		St_2	7	0	0
		St_2	8	0	0
		St_2	9	0	0
		St_2	10	0	0
		St_3	1	0	0
		St_3	2	0	0
		St_3	3	0	0
		St_3	4	0	0
		St_3	5	0	0
		St_3	6	0	0
		St_3	7	0	0
		St_3	8	0	0
		St_3	9	0	0
		St_3	10	0	0
		St_4	1	0	0
		St_4	2	0	0
		St_4	3	0	0
		St_4	4	0	0
		St_4	5	0	0
		St_4	6	0	0
		St_4	7	0	0
		St_4	8	0	0
		St_4	9	0	0
		St_4	10	0	0
2012	2012-05-22	St_1	1	0	0
		St_1	2	0	0
		St_1	3	0	0
		St_1	4	0	0
		St_1	5	0	0
		St_1	6	0	0
		St_1	7	0	0
		St_1	8	0	0
		St_1	9	0	0
		St_1	10	0	0
		St_2	1	0	0
		St_2	2	0	0
		St_2	3	0	0
		St_2	4	0	0
		St_2	5	0	0
		St_2	6	0	0
		St_2	7	0	0
		St_2	8	0	0
		St_2	9	0	0
		St_2	10	0	0
		St_3	1	0	0
		St_3	2	0	0
		St_3	3	0	0
		St_3	4	0	0
		St_3	5	0	0
		St_3	6	0	0
		St_3	7	0	0
		St_3	8	0	0
		St_3	9	0	0
		St_3	10	0	0
		St_4	1	0	0
		St_4	2	0	0
		St_4	3	0	0
		St_4	4	0	0
		St_4	5	0	0
		St_4	6	0	0
		St_4	7	0	0
		St_4	8	0	0
		St_4	9	0	0
		St_4	10	0	0
2012	2012-07-17	St_1	1	50	1
		St_1	2	0	0
		St_1	3	50	0
		St_1	4	90	0
		St_1	5	1	0
		St_1	6	100	0
		St_1	7	1	0
		St_1	8	0	0
		St_1	9	0	0
		St_1	10	0	0
		St_2	1	2	0
		St_2	2	1	0
		St_2	3	0	0
		St_2	4	0	0
		St_2	5	0	0
		St_2	6	0	0
		St_2	7	0	0
		St_2	8	0	0
		St_2	9	0	0
		St_2	10	0	1
		St_3	1	100	0
		St_3	2	0	0
		St_3	3	100	0
		St_3	4	80	0
		St_3	5	0	0
		St_3	6	1	0
		St_3	7	0	0
		St_3	8	0	0
		St_3	9	0	0
		St_3	10	0	0
		St_4	1	20	0
		St_4	2	0	0
		St_4	3	0	0
		St_4	4	2	0
		St_4	5	2	0
		St_4	6	26	0
		St_4	7	20	0
		St_4	8	0	0
		St_4	9	3	0
		St_4	10	0	0
2012	2012-09-24	St_1	1	0	0
		St_1	2	0	0
		St_1	3	0	0
		St_1	4	0	0
		St_1	5	0	0
		St_1	6	0	0
		St_1	7	0	0
		St_1	8	0	0
		St_1	9	0	0
		St_1	10	0	0
		St_2	1	0	0
		St_2	2	0	0
		St_2	3	0	0
		St_2	4	0	0
		St_2	5	0	0
		St_2	6	0	0
		St_2	7	0	0
		St_2	8	0	0
		St_2	9	0	0
		St_2	10	0	0
		St_3	1	0	0
		St_3	2	0	0
		St_3	3	0	0
		St_3	4	0	0
		St_3	5	0	0
		St_3	6	0	0
		St_3	7	0	0
		St_3	8	0	0
		St_3	9	0	0
		St_3	10	0	0
		St_4	1	0	0
		St_4	2	0	0
		St_4	3	0	0
		St_4	4	0	0
		St_4	5	0	0
		St_4	6	0	0
		St_4	7	0	0
		St_4	8	0	0
		St_4	9	0	0
		St_4	10	0	0
2012	2012-11-23	St_1	1	0	0
		St_1	2	0	0
		St_1	3	0	0
		St_1	4	0	0
		St_1	5	0	0
		St_1	6	0	0
		St_1	7	0	0
		St_1	8	0	0
		St_1	9	0	0
		St_1	10	0	0
		St_2	1	0	0
		St_2	2	0	0
		St_2	3	0	0
		St_2	4	0	0
		St_2	5	0	0
		St_2	6	0	0
		St_2	7	0	0
		St_2	8	0	0
		St_2	9	0	0
		St_2	10	0	0
		St_3	1	0	0
		St_3	2	0	0
		St_3	3	0	0
		St_3	4	0	0
		St_3	5	0	0
		St_3	6	0	0
		St_3	7	0	0
		St_3	8	0	0
		St_3	9	0	0
		St_3	10	0	0
		St_4	1	0	0
		St_4	2	0	0
		St_4	3	0	0
		St_4	4	0	0
		St_4	5	0	0
		St_4	6	0	0
		St_4	7	0	0
		St_4	8	0	0
		St_4	9	0	0
		St_4	10	0	0
2013	2013-01-24	St_1	1	0	0
		St_1	2	0	0
		St_1	3	0	0
		St_1	4	0	0
		St_1	5	0	0
		St_1	6	0	0
		St_1	7	0	0
		St_1	8	0	0
		St_1	9	0	0
		St_1	10	0	0
		St_2	1	0	0
		St_2	2	0	0
		St_2	3	0	0
		St_2	4	0	0
		St_2	5	0	0
		St_2	6	0	0
		St_2	7	0	0
		St_2	8	0	0
		St_2	9	0	0
		St_2	10	0	0
		St_3	1	0	0
		St_3	2	0	0
		St_3	3	0	0
		St_3	4	0	0
		St_3	5	0	0
		St_3	6	0	0
		St_3	7	0	0
		St_3	8	0	0
		St_3	9	0	0
		St_3	10	0	0
		St_4	1	0	0
		St_4	2	0	0
		St_4	3	0	0
		St_4	4	0	0
		St_4	5	0	0
		St_4	6	0	0
		St_4	7	0	0
		St_4	8	0	0
		St_4	9	0	0
		St_4	10	0	0
2013	2013-03-17	St_1	1	0	0
		St_1	2	0	0
		St_1	3	0	0
		St_1	4	0	0
		St_1	5	0	0
		St_1	6	0	0
		St_1	7	0	0
		St_1	8	0	0
		St_1	9	0	0
		St_1	10	0	0
		St_2	1	0	0
		St_2	2	0	0
		St_2	3	0	0
		St_2	4	0	0
		St_2	5	0	0
		St_2	6	0	0
		St_2	7	0	0
		St_2	8	0	0
		St_2	9	0	0
		St_2	10	0	0
		St_3	1	0	0
		St_3	2	0	0
		St_3	3	0	0
		St_3	4	0	0
		St_3	5	0	0
		St_3	6	0	0
		St_3	7	0	0
		St_3	8	0	0
		St_3	9	0	0
		St_3	10	0	0
		St_4	1	0	0
		St_4	2	0	0
		St_4	3	0	0
		St_4	4	0	0
		St_4	5	0	0
		St_4	6	0	0
		St_4	7	0	0
		St_4	8	0	0
		St_4	9	0	0
		St_4	10	0	0
2013	2013-05-20	St_1	1	0	0
		St_1	2	0	0
		St_1	3	0	0
		St_1	4	0	0
		St_1	5	0	0
		St_1	6	0	0
		St_1	7	0	0
		St_1	8	0	0
		St_1	9	0	0
		St_1	10	0	0
		St_2	1	0	0
		St_2	2	0	0
		St_2	3	0	0
		St_2	4	0	0
		St_2	5	0	0
		St_2	6	0	0
		St_2	7	0	0
		St_2	8	0	0
		St_2	9	0	0
		St_2	10	0	0
		St_3	1	0	0
		St_3	2	0	0
		St_3	3	0	0
		St_3	4	0	0
		St_3	5	0	0
		St_3	6	0	0
		St_3	7	0	0
		St_3	8	0	0
		St_3	9	0	0
		St_3	10	0	0
		St_4	1	0	0
		St_4	2	0	0
		St_4	3	0	0
		St_4	4	0	0
		St_4	5	0	0
		St_4	6	0	0
		St_4	7	0	0
		St_4	8	0	0
		St_4	9	0	0
		St_4	10	0	0
2013	2013-07-19	St_1	1	1	0
		St_1	2	0	0
		St_1	3	0	0
		St_1	4	0	0
		St_1	5	0	0
		St_1	6	6	0
		St_1	7	0	0
		St_1	8	0	0
		St_1	9	0	0
		St_1	10	0	0
		St_2	1	20	0
		St_2	2	0	0
		St_2	3	0	0
		St_2	4	0	0
		St_2	5	0	0
		St_2	6	0	0
		St_2	7	0	0
		St_2	8	0	0
		St_2	9	0	0
		St_2	10	0	0
		St_3	1	0	0
		St_3	2	0	0
		St_3	3	0	0
		St_3	4	0	0
		St_3	5	0	0
		St_3	6	0	0
		St_3	7	0	0
		St_3	8	0	0
		St_3	9	0	0
		St_3	10	0	0
		St_4	1	0	0
		St_4	2	0	0
		St_4	3	0	0
		St_4	4	6	0
		St_4	5	0	0
		St_4	6	0	0
		St_4	7	0	0
		St_4	8	0	0
		St_4	9	0	0
		St_4	10	0	0
2013	2013-09-25	St_1	1	0	0
		St_1	2	0	0
		St_1	3	0	0
		St_1	4	0	0
		St_1	5	0	0
		St_1	6	0	0
		St_1	7	0	0
		St_1	8	0	0
		St_1	9	0	0
		St_1	10	0	0
		St_2	1	0	0
		St_2	2	0	0
		St_2	3	0	0
		St_2	4	0	0
		St_2	5	0	0
		St_2	6	0	0
		St_2	7	0	0
		St_2	8	0	0
		St_2	9	0	0
		St_2	10	0	0
		St_3	1	0	0
		St_3	2	0	0
		St_3	3	0	0
		St_3	4	0	0
		St_3	5	0	0
		St_3	6	0	0
		St_3	7	0	0
		St_3	8	0	0
		St_3	9	0	0
		St_3	10	0	0
		St_4	1	0	0
		St_4	2	0	0
		St_4	3	0	0
		St_4	4	0	0
		St_4	5	0	0
		St_4	6	0	0
		St_4	7	0	0
		St_4	8	0	0
		St_4	9	0	0
		St_4	10	0	0
2013	2013-11-29	St_1	1	0	0
		St_1	2	0	0
		St_1	3	0	0
		St_1	4	0	0
		St_1	5	0	0
		St_1	6	0	0
		St_1	7	0	0
		St_1	8	0	0
		St_1	9	0	0
		St_1	10	0	0
		St_2	1	0	0
		St_2	2	0	0
		St_2	3	0	0
		St_2	4	0	0
		St_2	5	0	0
		St_2	6	0	0
		St_2	7	0	0
		St_2	8	0	0
		St_2	9	0	0
		St_2	10	0	0
		St_3	1	0	0
		St_3	2	0	0
		St_3	3	0	0
		St_3	4	0	0
		St_3	5	0	0
		St_3	6	0	0
		St_3	7	0	0
		St_3	8	0	0
		St_3	9	0	0
		St_3	10	0	0
		St_4	1	0	0
		St_4	2	0	0
		St_4	3	0	0
		St_4	4	0	0
		St_4	5	0	0
		St_4	6	0	0
		St_4	7	0	0
		St_4	8	0	0
		St_4	9	0	0
		St_4	10	0	0
2014	2014-01-31	St_1	1	0	0
		St_1	2	0	0
		St_1	3	0	0
		St_1	4	0	0
		St_1	5	0	0
		St_1	6	0	0
		St_1	7	0	0
		St_1	8	0	0
		St_1	9	0	0
		St_1	10	0	0
		St_2	1	0	0
		St_2	2	0	0
		St_2	3	0	0
		St_2	4	0	0
		St_2	5	0	0
		St_2	6	0	0
		St_2	7	0	0
		St_2	8	0	0
		St_2	9	0	0
		St_2	10	0	0
		St_3	1	0	0
		St_3	2	0	0
		St_3	3	0	0
		St_3	4	0	0
		St_3	5	0	0
		St_3	6	0	0
		St_3	7	0	0
		St_3	8	0	0
		St_3	9	0	0
		St_3	10	0	0
		St_4	1	0	0
		St_4	2	0	0
		St_4	3	0	0
		St_4	4	0	0
		St_4	5	0	0
		St_4	6	0	0
		St_4	7	0	0
		St_4	8	0	0
		St_4	9	0	0
		St_4	10	0	0
2014	2014-03-14	St_1	1	0	0
		St_1	2	0	0
		St_1	3	0	0
		St_1	4	0	0
		St_1	5	0	0
		St_1	6	0	0
		St_1	7	0	0
		St_1	8	0	0
		St_1	9	0	0
		St_1	10	0	0
		St_2	1	0	0
		St_2	2	0	0
		St_2	3	0	0
		St_2	4	0	0
		St_2	5	0	0
		St_2	6	0	0
		St_2	7	0	0
		St_2	8	0	0
		St_2	9	0	0
		St_2	10	0	0
		St_3	1	0	0
		St_3	2	0	0
		St_3	3	0	0
		St_3	4	0	0
		St_3	5	0	0
		St_3	6	0	0
		St_3	7	0	0
		St_3	8	0	0
		St_3	9	0	0
		St_3	10	0	0
		St_4	1	0	0
		St_4	2	0	0
		St_4	3	0	0
		St_4	4	0	0
		St_4	5	0	0
		St_4	6	0	0
		St_4	7	0	0
		St_4	8	0	0
		St_4	9	0	0
		St_4	10	0	0
2014	2014-05-08	St_1	1	0	0
		St_1	2	0	0
		St_1	3	0	0
		St_1	4	0	0
		St_1	5	0	0
		St_1	6	0	0
		St_1	7	0	0
		St_1	8	0	0
		St_1	9	0	0
		St_1	10	0	0
		St_2	1	0	0
		St_2	2	0	0
		St_2	3	0	0
		St_2	4	0	0
		St_2	5	0	0
		St_2	6	0	0
		St_2	7	0	0
		St_2	8	0	0
		St_2	9	0	0
		St_2	10	0	0
		St_3	1	0	0
		St_3	2	0	0
		St_3	3	0	0
		St_3	4	0	0
		St_3	5	0	0
		St_3	6	0	0
		St_3	7	0	0
		St_3	8	0	0
		St_3	9	0	0
		St_3	10	0	0
		St_4	1	0	0
		St_4	2	0	0
		St_4	3	0	0
		St_4	4	0	0
		St_4	5	0	0
		St_4	6	0	0
		St_4	7	0	0
		St_4	8	0	0
		St_4	9	0	0
		St_4	10	0	0
2014	2014-07-17	St_1	1	0	0
		St_1	2	0	0
		St_1	3	0	0
		St_1	4	0	0
		St_1	5	1	0
		St_1	6	0	0
		St_1	7	0	0
		St_1	8	0	0
		St_1	9	0	0
		St_1	10	0	0
		St_2	1	0	0
		St_2	2	0	0
		St_2	3	0	0
		St_2	4	0	0
		St_2	5	0	0
		St_2	6	0	0
		St_2	7	0	0
		St_2	8	0	0
		St_2	9	0	0
		St_2	10	0	0
		St_3	1	30	0
		St_3	2	0	0
		St_3	3	0	0
		St_3	4	0	0
		St_3	5	0	0
		St_3	6	0	0
		St_3	7	0	0
		St_3	8	0	0
		St_3	9	0	1
		St_3	10	0	0
		St_4	1	1	0
		St_4	2	1	0
		St_4	3	0	0
		St_4	4	0	0
		St_4	5	0	0
		St_4	6	0	0
		St_4	7	0	0
		St_4	8	0	0
		St_4	9	0	0
		St_4	10	0	0
2014	2014-09-24	St_1	1	0	0
		St_1	2	0	0
		St_1	3	0	0
		St_1	4	0	0
		St_1	5	0	0
		St_1	6	0	0
		St_1	7	0	0
		St_1	8	0	0
		St_1	9	0	0
		St_1	10	0	0
		St_2	1	0	0
		St_2	2	0	0
		St_2	3	0	0
		St_2	4	0	0
		St_2	5	0	0
		St_2	6	0	0
		St_2	7	0	0
		St_2	8	0	0
		St_2	9	0	0
		St_2	10	0	0
		St_3	1	0	0
		St_3	2	0	0
		St_3	3	0	0
		St_3	4	0	0
		St_3	5	0	0
		St_3	6	0	0
		St_3	7	0	0
		St_3	8	0	0
		St_3	9	0	0
		St_3	10	0	0
		St_4	1	0	0
		St_4	2	0	0
		St_4	3	0	0
		St_4	4	0	0
		St_4	5	0	0
		St_4	6	0	0
		St_4	7	0	0
		St_4	8	0	0
		St_4	9	0	0
		St_4	10	0	0
2014	2014-11-26	St_1	1	0	0
		St_1	2	0	0
		St_1	3	0	0
		St_1	4	0	0
		St_1	5	0	0
		St_1	6	0	0
		St_1	7	0	0
		St_1	8	0	0
		St_1	9	0	0
		St_1	10	0	0
		St_2	1	0	0
		St_2	2	0	0
		St_2	3	0	0
		St_2	4	0	0
		St_2	5	0	0
		St_2	6	0	0
		St_2	7	0	0
		St_2	8	0	0
		St_2	9	0	0
		St_2	10	0	0
		St_3	1	0	0
		St_3	2	0	0
		St_3	3	0	0
		St_3	4	0	0
		St_3	5	0	0
		St_3	6	0	0
		St_3	7	0	0
		St_3	8	0	0
		St_3	9	0	0
		St_3	10	0	0
		St_4	1	0	0
		St_4	2	0	0
		St_4	3	0	0
		St_4	4	0	0
		St_4	5	0	0
		St_4	6	0	0
		St_4	7	0	0
		St_4	8	0	0
		St_4	9	0	0
		St_4	10	0	0
2015	2015-01-17	St_1	1	0	0
		St_1	2	0	0
		St_1	3	0	0
		St_1	4	0	0
		St_1	5	0	0
		St_1	6	0	0
		St_1	7	0	0
		St_1	8	0	0
		St_1	9	0	0
		St_1	10	0	0
		St_2	1	0	0
		St_2	2	0	0
		St_2	3	0	0
		St_2	4	0	0
		St_2	5	0	0
		St_2	6	0	0
		St_2	7	0	0
		St_2	8	0	0
		St_2	9	0	0
		St_2	10	0	0
		St_3	1	0	0
		St_3	2	0	0
		St_3	3	0	0
		St_3	4	0	0
		St_3	5	0	0
		St_3	6	0	0
		St_3	7	0	0
		St_3	8	0	0
		St_3	9	0	0
		St_3	10	0	0
		St_4	1	0	0
		St_4	2	0	0
		St_4	3	0	0
		St_4	4	0	0
		St_4	5	0	0
		St_4	6	0	0
		St_4	7	0	0
		St_4	8	0	0
		St_4	9	0	0
		St_4	10	0	0
2015	2015-03-15	St_1	1	0	0
		St_1	2	0	0
		St_1	3	0	0
		St_1	4	0	0
		St_1	5	0	0
		St_1	6	0	0
		St_1	7	0	0
		St_1	8	0	0
		St_1	9	0	0
		St_1	10	0	0
		St_2	1	0	0
		St_2	2	0	0
		St_2	3	0	0
		St_2	4	0	0
		St_2	5	0	0
		St_2	6	0	0
		St_2	7	0	0
		St_2	8	0	0
		St_2	9	0	0
		St_2	10	0	0
		St_3	1	0	0
		St_3	2	0	0
		St_3	3	0	0
		St_3	4	0	0
		St_3	5	0	0
		St_3	6	0	0
		St_3	7	0	0
		St_3	8	0	0
		St_3	9	0	0
		St_3	10	0	0
		St_4	1	0	0
		St_4	2	0	0
		St_4	3	0	0
		St_4	4	0	0
		St_4	5	0	0
		St_4	6	0	0
		St_4	7	0	0
		St_4	8	0	0
		St_4	9	0	0
		St_4	10	0	0
2015	2016-05-23	St_1	1	0	0
		St_1	2	0	0
		St_1	3	0	0
		St_1	4	0	0
		St_1	5	0	0
		St_1	6	0	0
		St_1	7	0	0
		St_1	8	0	0
		St_1	9	0	0
		St_1	10	0	0
		St_2	1	0	0
		St_2	2	0	0
		St_2	3	0	0
		St_2	4	0	0
		St_2	5	0	0
		St_2	6	0	0
		St_2	7	0	0
		St_2	8	0	0
		St_2	9	0	0
		St_2	10	0	0
		St_3	1	0	0
		St_3	2	0	0
		St_3	3	0	0
		St_3	4	0	0
		St_3	5	0	0
		St_3	6	0	0
		St_3	7	0	0
		St_3	8	0	0
		St_3	9	0	0
		St_3	10	0	0
		St_4	1	0	0
		St_4	2	0	0
		St_4	3	0	0
		St_4	4	0	0
		St_4	5	0	0
		St_4	6	0	0
		St_4	7	0	0
		St_4	8	0	0
		St_4	9	0	0
		St_4	10	0	0
2015	2016-07-25	St_1	1	0	0
		St_1	2	0	0
		St_1	3	0	0
		St_1	4	0	0
		St_1	5	0	0
		St_1	6	0	0
		St_1	7	0	0
		St_1	8	0	0
		St_1	9	0	0
		St_1	10	0	0
		St_2	1	0	0
		St_2	2	0	0
		St_2	3	0	0
		St_2	4	0	0
		St_2	5	0	0
		St_2	6	0	0
		St_2	7	0	0
		St_2	8	0	0
		St_2	9	0	0
		St_2	10	0	0
		St_3	1	0	0
		St_3	2	0	0
		St_3	3	0	0
		St_3	4	0	0
		St_3	5	0	0
		St_3	6	0	0
		St_3	7	0	0
		St_3	8	0	0
		St_3	9	0	0
		St_3	10	0	0
		St_4	1	0	0
		St_4	2	0	0
		St_4	3	0	0
		St_4	4	0	0
		St_4	5	0	0
		St_4	6	0	0
		St_4	7	0	0
		St_4	8	0	0
		St_4	9	0	0
		St_4	10	0	0
2015	2016-09-26	St_1	1	0	0
		St_1	2	0	0
		St_1	3	0	0
		St_1	4	0	0
		St_1	5	0	0
		St_1	6	0	0
		St_1	7	0	0
		St_1	8	0	0
		St_1	9	0	0
		St_1	10	0	0
		St_2	1	0	0
		St_2	2	0	0
		St_2	3	0	0
		St_2	4	0	0
		St_2	5	0	0
		St_2	6	0	0
		St_2	7	0	0
		St_2	8	0	0
		St_2	9	0	0
		St_2	10	0	0
		St_3	1	0	0
		St_3	2	0	0
		St_3	3	0	0
		St_3	4	0	0
		St_3	5	0	0
		St_3	6	0	0
		St_3	7	0	0
		St_3	8	0	0
		St_3	9	0	0
		St_3	10	0	0
		St_4	1	0	0
		St_4	2	0	0
		St_4	3	0	0
		St_4	4	0	0
		St_4	5	0	0
		St_4	6	0	0
		St_4	7	0	0
		St_4	8	0	0
		St_4	9	0	0
		St_4	10	0	0
2015	2016-11-21	St_1	1	0	0
		St_1	2	0	0
		St_1	3	0	0
		St_1	4	0	0
		St_1	5	0	0
		St_1	6	0	0
		St_1	7	0	0
		St_1	8	0	0
		St_1	9	0	0
		St_1	10	0	0
		St_2	1	0	0
		St_2	2	0	0
		St_2	3	0	0
		St_2	4	0	0
		St_2	5	0	0
		St_2	6	0	0
		St_2	7	0	0
		St_2	8	0	0
		St_2	9	0	0
		St_2	10	0	0
		St_3	1	0	0
		St_3	2	0	0
		St_3	3	0	0
		St_3	4	0	0
		St_3	5	0	0
		St_3	6	0	0
		St_3	7	0	0
		St_3	8	0	0
		St_3	9	0	0
		St_3	10	0	0
		St_4	1	0	0
		St_4	2	0	0
		St_4	3	0	0
		St_4	4	0	0
		St_4	5	0	0
		St_4	6	0	0
		St_4	7	0	0
		St_4	8	0	0
		St_4	9	0	0
		St_4	10	0	0
2016	2016-01-22	St_1	1	0	0
		St_1	2	0	0
		St_1	3	0	0
		St_1	4	0	0
		St_1	5	0	0
		St_1	6	0	0
		St_1	7	0	0
		St_1	8	0	0
		St_1	9	0	0
		St_1	10	0	0
		St_2	1	0	0
		St_2	2	0	0
		St_2	3	0	0
		St_2	4	0	0
		St_2	5	0	0
		St_2	6	0	0
		St_2	7	0	0
		St_2	8	0	0
		St_2	9	0	0
		St_2	10	0	0
		St_3	1	0	0
		St_3	2	0	0
		St_3	3	0	0
		St_3	4	0	0
		St_3	5	0	0
		St_3	6	0	0
		St_3	7	0	0
		St_3	8	0	0
		St_3	9	0	0
		St_3	10	0	0
		St_4	1	0	0
		St_4	2	0	0
		St_4	3	0	0
		St_4	4	0	0
		St_4	5	0	0
		St_4	6	0	0
		St_4	7	0	0
		St_4	8	0	0
		St_4	9	0	0
		St_4	10	0	0
2016	2016-03-08	St_1	1	0	0
		St_1	2	0	0
		St_1	3	0	0
		St_1	4	0	0
		St_1	5	0	0
		St_1	6	0	0
		St_1	7	0	0
		St_1	8	0	0
		St_1	9	0	0
		St_1	10	0	0
		St_2	1	0	0
		St_2	2	0	0
		St_2	3	0	0
		St_2	4	0	0
		St_2	5	0	0
		St_2	6	0	0
		St_2	7	0	0
		St_2	8	0	0
		St_2	9	0	0
		St_2	10	0	0
		St_3	1	0	0
		St_3	2	0	0
		St_3	3	0	0
		St_3	4	0	0
		St_3	5	0	0
		St_3	6	0	0
		St_3	7	0	0
		St_3	8	0	0
		St_3	9	0	0
		St_3	10	0	0
		St_4	1	0	0
		St_4	2	0	0
		St_4	3	0	0
		St_4	4	0	0
		St_4	5	0	0
		St_4	6	0	0
		St_4	7	0	0
		St_4	8	0	0
		St_4	9	0	0
		St_4	10	0	0
2016	2017-05-14	St_1	1	0	0
		St_1	2	0	0
		St_1	3	0	0
		St_1	4	0	0
		St_1	5	0	0
		St_1	6	0	0
		St_1	7	0	0
		St_1	8	0	0
		St_1	9	0	0
		St_1	10	0	0
		St_2	1	0	0
		St_2	2	0	0
		St_2	3	0	0
		St_2	4	0	0
		St_2	5	0	0
		St_2	6	0	0
		St_2	7	0	0
		St_2	8	0	0
		St_2	9	0	0
		St_2	10	0	0
		St_3	1	0	0
		St_3	2	0	0
		St_3	3	0	0
		St_3	4	0	0
		St_3	5	0	1
		St_3	6	0	0
		St_3	7	0	0
		St_3	8	0	0
		St_3	9	0	0
		St_3	10	0	0
		St_4	1	0	0
		St_4	2	0	0
		St_4	3	0	0
		St_4	4	0	0
		St_4	5	0	0
		St_4	6	0	0
		St_4	7	0	0
		St_4	8	0	0
		St_4	9	0	0
		St_4	10	0	0
2016	2017-07-23	St_1	1	0	0
		St_1	2	0	0
		St_1	3	0	0
		St_1	4	0	0
		St_1	5	0	0
		St_1	6	0	0
		St_1	7	0	0
		St_1	8	0	0
		St_1	9	0	0
		St_1	10	0	0
		St_2	1	0	0
		St_2	2	0	0
		St_2	3	0	0
		St_2	4	0	0
		St_2	5	0	0
		St_2	6	0	0
		St_2	7	0	0
		St_2	8	0	0
		St_2	9	0	0
		St_2	10	0	0
		St_3	1	0	0
		St_3	2	0	0
		St_3	3	0	0
		St_3	4	0	0
		St_3	5	0	0
		St_3	6	0	0
		St_3	7	0	0
		St_3	8	0	0
		St_3	9	0	0
		St_3	10	0	0
		St_4	1	0	0
		St_4	2	0	0
		St_4	3	0	0
		St_4	4	0	0
		St_4	5	0	0
		St_4	6	0	0
		St_4	7	0	0
		St_4	8	0	0
		St_4	9	0	0
		St_4	10	0	0
2016	2017-09-24	St_1	1	0	0
		St_1	2	0	0
		St_1	3	0	0
		St_1	4	0	0
		St_1	5	0	0
		St_1	6	0	0
		St_1	7	0	0
		St_1	8	0	0
		St_1	9	0	0
		St_1	10	0	0
		St_2	1	0	0
		St_2	2	0	0
		St_2	3	0	0
		St_2	4	0	0
		St_2	5	0	0
		St_2	6	0	0
		St_2	7	0	0
		St_2	8	0	0
		St_2	9	0	0
		St_2	10	0	0
		St_3	1	0	0
		St_3	2	0	0
		St_3	3	0	0
		St_3	4	0	0
		St_3	5	0	0
		St_3	6	0	0
		St_3	7	0	0
		St_3	8	0	0
		St_3	9	0	0
		St_3	10	0	0
		St_4	1	0	0
		St_4	2	0	0
		St_4	3	0	0
		St_4	4	0	0
		St_4	5	0	0
		St_4	6	0	0
		St_4	7	0	0
		St_4	8	0	0
		St_4	9	0	0
		St_4	10	0	0
2016	2017-11-19	St_1	1	0	0
		St_1	2	0	0
		St_1	3	0	0
		St_1	4	0	0
		St_1	5	0	0
		St_1	6	0	0
		St_1	7	0	0
		St_1	8	0	0
		St_1	9	0	0
		St_1	10	0	0
		St_2	1	0	0
		St_2	2	0	0
		St_2	3	0	0
		St_2	4	0	0
		St_2	5	0	0
		St_2	6	0	0
		St_2	7	0	0
		St_2	8	0	0
		St_2	9	0	0
		St_2	10	0	0
		St_3	1	0	0
		St_3	2	0	0
		St_3	3	0	0
		St_3	4	0	0
		St_3	5	0	0
		St_3	6	0	0
		St_3	7	0	0
		St_3	8	0	0
		St_3	9	0	0
		St_3	10	0	0
		St_4	1	0	0
		St_4	2	0	0
		St_4	3	0	0
		St_4	4	0	0
		St_4	5	0	0
		St_4	6	0	0
		St_4	7	0	0
		St_4	8	0	0
		St_4	9	0	0
		St_4	10	0	0
2017	2017-01-14	St_1	1	0	0
		St_1	2	0	0
		St_1	3	0	0
		St_1	4	0	0
		St_1	5	0	0
		St_1	6	0	0
		St_1	7	0	0
		St_1	8	0	0
		St_1	9	0	0
		St_1	10	0	0
		St_2	1	0	0
		St_2	2	0	0
		St_2	3	0	0
		St_2	4	0	0
		St_2	5	0	0
		St_2	6	0	0
		St_2	7	0	0
		St_2	8	0	0
		St_2	9	0	0
		St_2	10	0	0
		St_3	1	0	0
		St_3	2	0	0
		St_3	3	0	0
		St_3	4	0	0
		St_3	5	0	0
		St_3	6	0	0
		St_3	7	0	0
		St_3	8	0	0
		St_3	9	0	0
		St_3	10	0	0
		St_4	1	0	0
		St_4	2	0	0
		St_4	3	0	0
		St_4	4	0	0
		St_4	5	0	0
		St_4	6	0	0
		St_4	7	0	0
		St_4	8	0	0
		St_4	9	0	0
		St_4	10	0	0
2017	2017-03-11	St_1	1	0	0
		St_1	2	0	0
		St_1	3	0	0
		St_1	4	0	0
		St_1	5	0	0
		St_1	6	0	0
		St_1	7	0	0
		St_1	8	0	0
		St_1	9	0	0
		St_1	10	0	0
		St_2	1	0	0
		St_2	2	0	0
		St_2	3	0	0
		St_2	4	0	0
		St_2	5	0	0
		St_2	6	0	0
		St_2	7	0	0
		St_2	8	0	0
		St_2	9	0	0
		St_2	10	0	0
		St_3	1	0	0
		St_3	2	0	0
		St_3	3	0	0
		St_3	4	0	0
		St_3	5	0	0
		St_3	6	0	0
		St_3	7	0	0
		St_3	8	0	0
		St_3	9	0	0
		St_3	10	0	0
		St_4	1	0	0
		St_4	2	0	0
		St_4	3	0	0
		St_4	4	0	0
		St_4	5	0	0
		St_4	6	0	0
		St_4	7	0	0
		St_4	8	0	0
		St_4	9	0	0
		St_4	10	0	0
2017	2017-05-20	St_1	1	0	0
		St_1	2	0	0
		St_1	3	0	0
		St_1	4	0	0
		St_1	5	0	0
		St_1	6	0	0
		St_1	7	0	0
		St_1	8	0	0
		St_1	9	0	0
		St_1	10	0	0
		St_2	1	0	0
		St_2	2	0	0
		St_2	3	0	0
		St_2	4	0	0
		St_2	5	0	0
		St_2	6	0	0
		St_2	7	0	0
		St_2	8	0	0
		St_2	9	0	0
		St_2	10	0	0
		St_3	1	0	0
		St_3	2	0	0
		St_3	3	0	0
		St_3	4	3	0
		St_3	5	0	0
		St_3	6	7	0
		St_3	7	52	0
		St_3	8	10	0
		St_3	9	0	0
		St_3	10	0	0
		St_4	1	0	0
		St_4	2	0	0
		St_4	3	0	0
		St_4	4	0	0
		St_4	5	0	0
		St_4	6	0	0
		St_4	7	0	0
		St_4	8	0	0
		St_4	9	0	0
		St_4	10	0	0
2017	2017-07-15	St_1	1	0	0
		St_1	2	0	0
		St_1	3	2	0
		St_1	4	4	0
		St_1	5	3	0
		St_1	6	8	0
		St_1	7	2	0
		St_1	8	1	0
		St_1	9	0	0
		St_1	10	0	0
		St_2	1	0	0
		St_2	2	0	0
		St_2	3	0	0
		St_2	4	0	0
		St_2	5	0	0
		St_2	6	0	0
		St_2	7	0	0
		St_2	8	0	0
		St_2	9	0	0
		St_2	10	0	0
		St_3	1	0	0
		St_3	2	1	0
		St_3	3	0	0
		St_3	4	0	0
		St_3	5	0	0
		St_3	6	0	0
		St_3	7	0	0
		St_3	8	0	0
		St_3	9	0	0
		St_3	10	0	0
		St_4	1	0	0
		St_4	2	0	0
		St_4	3	0	0
		St_4	4	0	0
		St_4	5	0	0
		St_4	6	0	0
		St_4	7	0	0
		St_4	8	0	0
		St_4	9	0	0
		St_4	10	0	0
2017	2018-09-16	St_1	1	0	0
		St_1	2	0	0
		St_1	3	0	0
		St_1	4	0	0
		St_1	5	0	0
		St_1	6	0	0
		St_1	7	0	0
		St_1	8	0	0
		St_1	9	0	0
		St_1	10	0	0
		St_2	1	0	0
		St_2	2	0	0
		St_2	3	0	0
		St_2	4	0	0
		St_2	5	0	0
		St_2	6	0	0
		St_2	7	0	0
		St_2	8	0	0
		St_2	9	0	0
		St_2	10	0	0
		St_3	1	0	0
		St_3	2	0	0
		St_3	3	0	0
		St_3	4	0	0
		St_3	5	0	0
		St_3	6	0	0
		St_3	7	0	0
		St_3	8	0	0
		St_3	9	0	0
		St_3	10	0	0
		St_4	1	0	0
		St_4	2	0	0
		St_4	3	0	0
		St_4	4	0	0
		St_4	5	0	0
		St_4	6	0	0
		St_4	7	0	0
		St_4	8	0	0
		St_4	9	0	0
		St_4	10	0	0
2017	2018-11-18	St_1	1	0	0
		St_1	2	0	0
		St_1	3	0	0
		St_1	4	0	0
		St_1	5	0	0
		St_1	6	0	0
		St_1	7	0	0
		St_1	8	0	0
		St_1	9	0	0
		St_1	10	0	0
		St_2	1	0	0
		St_2	2	0	0
		St_2	3	0	0
		St_2	4	0	0
		St_2	5	0	0
		St_2	6	0	0
		St_2	7	0	0
		St_2	8	0	0
		St_2	9	0	0
		St_2	10	0	0
		St_3	1	0	0
		St_3	2	0	0
		St_3	3	0	0
		St_3	4	0	0
		St_3	5	0	0
		St_3	6	0	0
		St_3	7	0	0
		St_3	8	0	0
		St_3	9	0	0
		St_3	10	0	0
		St_4	1	0	0
		St_4	2	0	0
		St_4	3	0	0
		St_4	4	0	0
		St_4	5	0	0
		St_4	6	0	0
		St_4	7	0	0
		St_4	8	0	0
		St_4	9	0	0
		St_4	10	0	0
2018	2018-01-13	St_1	1	0	0
		St_1	2	0	0
		St_1	3	0	0
		St_1	4	0	0
		St_1	5	0	0
		St_1	6	0	0
		St_1	7	0	0
		St_1	8	0	0
		St_1	9	0	0
		St_1	10	0	0
		St_2	1	0	0
		St_2	2	0	0
		St_2	3	0	0
		St_2	4	0	0
		St_2	5	0	0
		St_2	6	0	0
		St_2	7	0	0
		St_2	8	0	0
		St_2	9	0	0
		St_2	10	0	0
		St_3	1	0	0
		St_3	2	0	0
		St_3	3	0	0
		St_3	4	0	0
		St_3	5	0	0
		St_3	6	0	0
		St_3	7	0	0
		St_3	8	0	0
		St_3	9	0	0
		St_3	10	0	0
		St_4	1	0	0
		St_4	2	0	0
		St_4	3	0	0
		St_4	4	0	0
		St_4	5	0	0
		St_4	6	0	0
		St_4	7	0	0
		St_4	8	0	0
		St_4	9	0	0
		St_4	10	0	0
2018	2018-03-10	St_1	1	0	0
		St_1	2	0	0
		St_1	3	0	0
		St_1	4	0	0
		St_1	5	0	0
		St_1	6	0	0
		St_1	7	0	0
		St_1	8	0	0
		St_1	9	0	0
		St_1	10	0	0
		St_2	1	0	0
		St_2	2	0	0
		St_2	3	0	0
		St_2	4	0	0
		St_2	5	0	0
		St_2	6	0	0
		St_2	7	0	0
		St_2	8	0	0
		St_2	9	0	0
		St_2	10	0	0
		St_3	1	0	0
		St_3	2	0	0
		St_3	3	0	0
		St_3	4	0	0
		St_3	5	0	0
		St_3	6	0	0
		St_3	7	0	0
		St_3	8	0	0
		St_3	9	0	0
		St_3	10	0	0
		St_4	1	0	0
		St_4	2	0	0
		St_4	3	0	0
		St_4	4	0	0
		St_4	5	0	0
		St_4	6	0	0
		St_4	7	0	0
		St_4	8	0	0
		St_4	9	0	0
		St_4	10	0	0
2018	2018-05-19	St_1	1	0	0
		St_1	2	0	0
		St_1	3	0	0
		St_1	4	1	0
		St_1	5	0	0
		St_1	6	0	0
		St_1	7	0	0
		St_1	8	0	0
		St_1	9	0	0
		St_1	10	0	0
		St_2	1	0	0
		St_2	2	0	0
		St_2	3	0	0
		St_2	4	0	0
		St_2	5	0	0
		St_2	6	0	0
		St_2	7	0	0
		St_2	8	0	0
		St_2	9	0	0
		St_2	10	0	0
		St_3	1	0	0
		St_3	2	0	0
		St_3	3	0	0
		St_3	4	0	0
		St_3	5	0	0
		St_3	6	0	0
		St_3	7	0	0
		St_3	8	0	0
		St_3	9	0	0
		St_3	10	0	0
		St_4	1	0	0
		St_4	2	0	0
		St_4	3	0	0
		St_4	4	0	0
		St_4	5	0	0
		St_4	6	0	0
		St_4	7	0	0
		St_4	8	0	0
		St_4	9	0	0
		St_4	10	0	0
2018	2018-07-14	St_1	1	0	0
		St_1	2	0	0
		St_1	3	0	0
		St_1	4	0	0
		St_1	5	0	0
		St_1	6	0	0
		St_1	7	0	0
		St_1	8	0	0
		St_1	9	0	0
		St_1	10	0	0
		St_2	1	0	0
		St_2	2	0	0
		St_2	3	0	0
		St_2	4	0	0
		St_2	5	0	0
		St_2	6	0	0
		St_2	7	0	0
		St_2	8	0	0
		St_2	9	0	0
		St_2	10	0	0
		St_3	1	0	0
		St_3	2	0	0
		St_3	3	0	0
		St_3	4	0	0
		St_3	5	0	0
		St_3	6	0	0
		St_3	7	0	0
		St_3	8	0	0
		St_3	9	0	0
		St_3	10	0	0
		St_4	1	0	0
		St_4	2	0	0
		St_4	3	0	0
		St_4	4	0	0
		St_4	5	0	0
		St_4	6	0	0
		St_4	7	0	0
		St_4	8	0	0
		St_4	9	0	0
		St_4	10	0	0
2018	2018-09-15	St_1	1	0	0
		St_1	2	0	0
		St_1	3	0	0
		St_1	4	0	0
		St_1	5	0	0
		St_1	6	0	0
		St_1	7	0	0
		St_1	8	0	0
		St_1	9	0	0
		St_1	10	0	0
		St_2	1	0	0
		St_2	2	0	0
		St_2	3	0	0
		St_2	4	0	0
		St_2	5	0	0
		St_2	6	0	0
		St_2	7	0	0
		St_2	8	0	0
		St_2	9	0	0
		St_2	10	0	0
		St_3	1	0	0
		St_3	2	0	0
		St_3	3	0	0
		St_3	4	0	0
		St_3	5	0	0
		St_3	6	0	0
		St_3	7	0	0
		St_3	8	0	0
		St_3	9	0	0
		St_3	10	0	0
		St_4	1	0	0
		St_4	2	0	0
		St_4	3	0	0
		St_4	4	0	0
		St_4	5	0	0
		St_4	6	0	0
		St_4	7	0	0
		St_4	8	0	0
		St_4	9	0	0
		St_4	10	0	0
2018	2018-11-10	St_1	1	0	0
		St_1	2	0	0
		St_1	3	0	0
		St_1	4	0	0
		St_1	5	0	0
		St_1	6	0	0
		St_1	7	0	0
		St_1	8	0	0
		St_1	9	0	0
		St_1	10	0	0
		St_2	1	0	0
		St_2	2	0	0
		St_2	3	0	0
		St_2	4	0	0
		St_2	5	0	0
		St_2	6	0	0
		St_2	7	0	0
		St_2	8	0	0
		St_2	9	0	0
		St_2	10	0	0
		St_3	1	0	0
		St_3	2	0	0
		St_3	3	0	0
		St_3	4	0	0
		St_3	5	0	0
		St_3	6	0	0
		St_3	7	0	0
		St_3	8	0	0
		St_3	9	0	0
		St_3	10	0	0
		St_4	1	0	0
		St_4	2	0	0
		St_4	3	0	0
		St_4	4	0	0
		St_4	5	0	0
		St_4	6	0	0
		St_4	7	0	0
		St_4	8	0	0
		St_4	9	0	0
		St_4	10	0	0
2019	2019-01-12	St_1	1	0	0
		St_1	2	0	0
		St_1	3	0	0
		St_1	4	0	0
		St_1	5	0	0
		St_1	6	0	0
		St_1	7	0	0
		St_1	8	0	0
		St_1	9	0	0
		St_1	10	0	0
		St_2	1	0	0
		St_2	2	0	0
		St_2	3	0	0
		St_2	4	0	0
		St_2	5	0	0
		St_2	6	0	0
		St_2	7	0	0
		St_2	8	0	0
		St_2	9	0	0
		St_2	10	0	0
		St_3	1	0	0
		St_3	2	0	0
		St_3	3	0	0
		St_3	4	0	0
		St_3	5	0	0
		St_3	6	0	0
		St_3	7	0	0
		St_3	8	0	0
		St_3	9	0	0
		St_3	10	0	0
		St_4	1	0	0
		St_4	2	0	0
		St_4	3	0	0
		St_4	4	0	0
		St_4	5	0	0
		St_4	6	0	0
		St_4	7	0	0
		St_4	8	0	0
		St_4	9	0	0
		St_4	10	0	0
2019	2019-03-09	St_1	1	0	0
		St_1	2	0	0
		St_1	3	0	0
		St_1	4	0	0
		St_1	5	0	0
		St_1	6	0	0
		St_1	7	0	0
		St_1	8	0	0
		St_1	9	0	0
		St_1	10	0	0
		St_2	1	0	0
		St_2	2	0	0
		St_2	3	0	0
		St_2	4	0	0
		St_2	5	0	0
		St_2	6	0	0
		St_2	7	0	0
		St_2	8	0	0
		St_2	9	0	0
		St_2	10	0	0
		St_3	1	0	0
		St_3	2	0	0
		St_3	3	0	0
		St_3	4	0	0
		St_3	5	0	0
		St_3	6	0	0
		St_3	7	0	0
		St_3	8	0	0
		St_3	9	0	0
		St_3	10	0	0
		St_4	1	0	0
		St_4	2	0	0
		St_4	3	0	0
		St_4	4	0	0
		St_4	5	0	0
		St_4	6	0	0
		St_4	7	0	0
		St_4	8	0	0
		St_4	9	0	0
		St_4	10	0	0
2019	2019-05-25	St_1	1	0	0
		St_1	2	0	0
		St_1	3	0	0
		St_1	4	0	0
		St_1	5	0	0
		St_1	6	0	0
		St_1	7	0	0
		St_1	8	0	0
		St_1	9	0	0
		St_1	10	0	0
		St_2	1	0	0
		St_2	2	0	0
		St_2	3	0	0
		St_2	4	0	0
		St_2	5	0	0
		St_2	6	0	0
		St_2	7	0	0
		St_2	8	0	0
		St_2	9	0	0
		St_2	10	0	0
		St_3	1	0	0
		St_3	2	0	0
		St_3	3	0	0
		St_3	4	0	0
		St_3	5	0	0
		St_3	6	0	0
		St_3	7	0	0
		St_3	8	0	0
		St_3	9	0	0
		St_3	10	0	0
		St_4	1	0	0
		St_4	2	0	0
		St_4	3	0	0
		St_4	4	0	0
		St_4	5	0	0
		St_4	6	0	0
		St_4	7	0	0
		St_4	8	0	0
		St_4	9	0	0
		St_4	10	0	0
2019	2019-07-06	St_1	1	0	0
		St_1	2	0	0
		St_1	3	0	0
		St_1	4	0	0
		St_1	5	0	0
		St_1	6	0	0
		St_1	7	0	0
		St_1	8	0	0
		St_1	9	0	0
		St_1	10	0	0
		St_2	1	0	0
		St_2	2	0	0
		St_2	3	0	0
		St_2	4	0	0
		St_2	5	0	0
		St_2	6	0	0
		St_2	7	0	0
		St_2	8	0	0
		St_2	9	0	0
		St_2	10	0	0
		St_3	1	0	0
		St_3	2	0	0
		St_3	3	0	0
		St_3	4	0	0
		St_3	5	0	0
		St_3	6	0	0
		St_3	7	0	0
		St_3	8	0	0
		St_3	9	0	0
		St_3	10	0	0
		St_4	1	0	0
		St_4	2	0	0
		St_4	3	0	0
		St_4	4	0	0
		St_4	5	0	0
		St_4	6	0	0
		St_4	7	0	0
		St_4	8	0	0
[truncated: 402 more rows]

## Sheet: S2Table
Supplementary Table 2. Concentrations of jack mackerel eDNA in water and sediment samples collected after the introduction and removal of fish in the tank experiment. Tank number, replications of sediment samples, days post introduction (or removal), and eDNA concentrations in water or sediment are presented.
Tank	Replication	Days_post_Intro	Water_eDNA	Sediment_eDNA	Tank	Replication	Days_post_removal	Water_eDNA	Sediment_eDNA
1	a	0	0	0	1	a	0	1.41	107.229
1	a	1	5.97167	0	1	a	1	0.0478333	0
1	a	2	2.9855	3.77279	1	a	2	0	27.1043
1	a	4	1.94333	0	1	a	4	0	32.3478
1	a	7	2.80117	0	1	a	7	0	0
1	a	14	1.41	107.229	1	a	14	0	3.19982
1	b	0	0	0	1	a	28	0	10.73
1	b	1	5.96167	0	1	a	59	0	22.0669
1	b	2	5.38	0	1	a	121	0	2.90231
1	b	4	5.051	0	1	a	242	0.00546333	4.92237
1	b	7	8.27167	0	1	a	364	0	0
1	b	14	3.805	51.2573	1	b	0	3.805	51.2573
1	c	0	0	0	1	b	1	0.102933	5.61314
1	c	1	10.585	0	1	b	2	0.0570833	5.16555
1	c	2	2.38567	3.21083	1	b	4	0	9.94415
1	c	4	3.32033	11.831	1	b	7	0	0
1	c	7	4.23583	0	1	b	14	0.0350333	9.59341
1	c	14	2.355	24.6738	1	b	28	0	9.50807
2	a	0	0	0	1	b	59	0.03225	0
2	a	1	12.8817	0	1	b	121	0	18.3572
2	a	2	17.5867	6.47225	1	b	242	0	2.18539
2	a	4	19.7883	4.8205	1	b	364	0	2.86871
2	a	7	5.66333	0	1	c	0	2.355	24.6738
2	a	14	7.75	32.0728	1	c	1	0	0
2	b	0	0	0	1	c	2	0.0212667	20.6775
2	b	1	29.2283	0	1	c	4	0.03375	3.53195
2	b	2	16.87	4.08448	1	c	7	0	0
2	b	4	21.555	0	1	c	14	0	21.5832
2	b	7	18.4417	0	1	c	28	0	13.2613
2	b	14	13.0833	16.0394	1	c	59	0	11.4511
2	c	0	0	0	1	c	121	0	4.16943
2	c	1	37.5217	0	1	c	242	0.0186667	2.84635
2	c	2	16.365	3.07443	1	c	364	0	0.781721
2	c	4	19.2517	3.01056	2	a	0	7.75	32.0728
2	c	7	15.985	15.7023	2	a	1	0	5.50215
2	c	14	5.94333	47.643	2	a	2	0	13.2012
3	a	0	0	0	2	a	4	0	0
3	a	1	4.12567	0	2	a	7	0	0
3	a	2	1.89817	7.08222	2	a	14	0	0
3	a	4	2.50833	51.9577	2	a	28	0	0
3	a	7	1.98083	12.9654	2	a	59	0	0
3	a	14	2.95667	13.0885	2	a	121	0	0
3	b	0	0	3.93198	2	a	242	0	7.27463
3	b	1	20.26	0	2	a	364	0	1.44226
3	b	2	4.4	6.03694	2	b	0	13.0833	16.0394
3	b	4	1.40833	38.8494	2	b	1	0	3.05118
3	b	7	1.12917	7.41015	2	b	2	0	3.24778
3	b	14	5.81667	1.70348	2	b	4	0	6.91902
3	c	0	0	0	2	b	7	0	0
3	c	1	16.665	0	2	b	14	0	0.769421
3	c	2	2.90633	6.33629	2	b	28	0	0
3	c	4	1.84683	44.7861	2	b	59	0	4.35689
3	c	7	7.00667	6.7784	2	b	121	0	0
3	c	14	2.56833	8.92066	2	b	242	0	0
control	a	0	0	0	2	b	364	0	11.6903
control	a	1	0	0	2	c	0	5.94333	47.643
control	a	2	0	0	2	c	1	0	1.66639
control	a	4	0	3.69444	2	c	2	0	10.5747
control	a	7	0	0	2	c	4	0	4.76852
control	a	14	0	2.29517	2	c	7	0	0
control	b	0	0	3.77712	2	c	14	0	0
control	b	1	0	0	2	c	28	0	0
control	b	2	0	2.50412	2	c	59	0	2.54227
control	b	4	0	0	2	c	121	0	8.23739
control	b	7	0	0	2	c	242	0	10.4504
control	b	14	0	0	2	c	364	0	10.9337
control	c	0	0	0	3	a	0	2.95667	13.0885
control	c	1	0	0	3	a	1	0	10.6003
control	c	2	0	0	3	a	2	0	5.58791
control	c	4	0	0	3	a	4	0	2.55443
control	c	7	0	0	3	a	7	0	3.06497
control	c	14	0	0	3	a	14	0	2.89843
					3	a	28	0	3.32235
					3	a	59	0	14.4118
					3	a	121	0	8.44389
					3	a	242	0	0
					3	a	364	0	1.5473
					3	b	0	5.81667	1.70348
					3	b	1	0	7.6051
					3	b	2	0	0
					3	b	4	0	0
					3	b	7	0	0
					3	b	14	0	0
					3	b	28	0	5.75296
					3	b	59	0	3.74178
					3	b	121	0	6.55116
					3	b	242	0	0
					3	b	364	0	5.55742
					3	c	0	2.56833	8.92066
					3	c	1	0	11.1258
					3	c	2	0	4.01
					3	c	4	0	3.68505
					3	c	7	0	0
					3	c	14	0	0
					3	c	28	0	10.1754
					3	c	59	0	8.44907
					3	c	121	0	0
					3	c	242	0	2.54312
					3	c	364	0	5.154
					control	a	0	0	2.29517
					control	a	1	0	0
					control	a	2	0	0
					control	a	4	0	1.76225
					control	a	7	0	0
					control	a	14	0	0
					control	a	28	0	0
					control	a	59	0	5.13894
					control	a	121	0	0
					control	a	242	0	0
					control	a	364	0	0
					control	b	0	0	0
					control	b	1	0	0
					control	b	2	0	0
					control	b	4	0	0
					control	b	7	0	0
					control	b	14	0	0
					control	b	28	0	3.05657
					control	b	59	0	2.18901
					control	b	121	0	0
					control	b	242	0	0
					control	b	364	0	0
					control	c	0	0	0
					control	c	1	0	3.78763
					control	c	2	0	0
					control	c	4	0	0
					control	c	7	0	0
					control	c	14	0	0
					control	c	28	0	0
					control	c	59	0	0
					control	c	121	0	0
					control	c	242	0	0
					control	c	364	0	0

## Sheet: S3Table
Supplementary Table 3.Best fitting models to explain the dynamics of eDNA in water and sediment in the tank experiment.
Treatment	Model	Equation	Model type	a	p	b	p	AIC
Water accumulation	Best model	y = a + b/x	reciprocal	4.883	**	10.3	**	314.7
	Second best model	y = a * x^b	power law	14.54	***	-0.4283	**	315.4
Sediment accumulation	Best model	y = a * exp(b * x)	exponential	3.531	0.1366	0.1601	**	391.7
	Second best model	y= exp(a + b * x)	log Y	1.261	0.06	0.1601	**	391.8
Water reduction	Best model	y= exp(a + b * x)	log Y	1.624	***	-5.71	0.783	293.6
	Second best model	y = a * exp(b * x)	exponential	5.077	***	-5.71	0.783	293.6
Sediment reduction	Best model	y = a + b / (x + 1)	reciprocal	2.7	0.0648	24.87	***	772.8
	Second best model	y= exp(a + b * log(x + 1))	logX	3.476	***	-1.462	***	774.8

## Sheet: S4Table
Supplementary Table 4. Concentrations of moon jellyfish (Aurelia sp.) and sea nettle (Chrysaora pacifica) eDNA and polycyclic aromatic hydrocarbons (PAHs) detected in each sediment core layer collected at each station in Moune, Kesennuma. The first 12 columns represent the depth (cm) of each core sample from the surface, and the following columns represent eDNA concentrations (copies / g).
Depth1-1	Depth1-2	Depth1-3	Depth2-1	Depth2-2	Depth2-3	Depth3-1	Depth3-2	Depth3-3	Depth1-1	Depth4-2	Depth4-3	St. 1-1A	St. 1-2A	St. 1-3A	St. 2-1A	St. 2-2A	St. 2-3A	St. 3-1A	St. 3-2A	St. 3-3A	St. 4-1A	St. 4-2A	St. 4-3A	St. 1-1C	St. 1-2C	St. 1-3C	St. 2-1C	St. 2-2C	St. 2-3C	St. 3-1C	St. 3-2C	St. 3-3C	St. 4-1C	St. 4-2C	St. 4-3C	PAH 1-1	PAH 3-1	PAH 3-2	PAH 3-3
1	1	1	1	1	1	1	1	1	1	1	1	197.719	169.87	140.395	263.232	538.861	253.589	307.846	810.829	251.2	152.043	104.345	205.591	80.0399	105.014	91.398	107.497	105.825	175.527	60.1816	95.1382	71.5556	248.002	27.2725	32.1131	10180	10566.6	17758.6	6730.37
2	2	2	2	2	2	2	2	2	2	2	2	277.468	184.403	191.794	228.343	400.692	165.79	619.742	1062.61	664.071	199.604	170.596	250.006	96.8131	110.832	129.927	125.15	94.584	58.0802	185.255	153.435	172.902	122.618	67.9691	37.1081
3	3	3	3	3	3	3	3	3	3	3	3	242.585	90.6483	136.913	281.052	562.336	320.164	733.998	1118.76	957.277	253.575	275.729	265.211	125.277	44.0517	88.8214	119.919	119.991	81.2286	264.252	155.398	269.755	126.206	99.1027	56.3028	9538.71	22020.8	30099.7	4659.34
4	4	4	4	4	4	4	4	4	4	4	4	217.394	138.58	157.458	425.459	291.619	263.854	895.05	1058.68	1355.32	235.02	166.533	370.939	166.6	89.2547	106.065	140.682	89.0089	122.128	205.721	169.617	335.689	156.5	100.111	108.7
5	5	5	5	5	5	5	5	5	5	5	5	270.164	131.946	120.997	728.723	268.205	187.218	1239.51	908.096	990.967	279.875	114.621	446.007	131.464	65.9035	143.145	154.688	92.2299	68.249	230.367	143.25	363.008	169.166	45.5399	137.999	6458.63	16141.8	19067.1	4520.59
6	6		6	6	6	6	6	6	6	6	6	300.414	211.694		346.192	299.776	161.695	1926.93	1403.67	1069.1	386.185	136.856	367.683	119.794	102.63		172.045	103.41	58.5468	333.685	398	355.836	118.394	43.2798	145.215
7	7		7	7	7	7	7	7	7	7	7	226.609	123.372		329.376	385.16	202.459	2429.06	1845.3	1008.58	286.513	175.949	401.757	80.754	54.1237		129.71	138.024	85.3789	1583.64	432.624	317.683	97.8977	292.139	101.779	3093.25	23005.9	13054.1	2271.59
8	8		8	8	8	8	8	8	8	8	8	178.703	200.817		259.269	385.783	225.605	1542.97	2466.45	1381.94	269.704	441.711	389.6	85.5807	147.545		135.703	281.537	94.5565	555.438	301.236	458.849	174.282	67.3858	68.3089
9	9		9	9	9	9	9	9	9	9	9	247.105	263.079		282.71	509.444	299.516	1771.14	3240.22	1294.79	372.497	1038.83	413.347	132.037	149.636		160.592	421.188	141.506	627.315	202.312	832.948	141.808	72.5458	80.9659	1928.55	20590.8	18122.7	3110.09
10	10		10	10	10	10	10	10	10	10	10	207.986	135.998		262.358	655.621	330.793	2119.77	2888.37	1652.69	418.143	388.593	374.769	83.7415	138.068		96.7403	294.904	60.3484	1008.73	317.86	1092.92	151.965	54.5025	51.3439
11	11		11	11	11	11	11	11	11	11	11	234.202	111.291		227.34	535.805	227.602	2868.27	4256.32	1997.98	380.769	441.866	377.666	118.081	76.2656		65.459	231.822	50.1515	1112.09	1235.3	1147.12	153.557	55.3582	45.5745	6113.66	17077.2	25970.9	2727.75
12			12		12	12	12	12	12	12	12	345.432			262.752		284.499	3229.85	3177.57	3275.68	480.622	312.753	400.445	134.355			35.9434		20.2398	1004.26	1104.81	1448.65	127.133	20.106	49.2453
13			13		13	13	13	13	13	13	13	235.281			257.095		412.874	2822.1	1672.1	1585.05	599.617	429.354	568.129	103.07			29.3435		360.175	546.037	501.23	1517.23	117.28	31.9468	38.4773	5729.32	14152.5	30040.5	9127.53
14			14		14	14	14	14	14	14	14	263.269			184.099		322.686	2969.1	1071.9	2243.62	337.562	418.234	343.155	91.3523			23.6709		8.32928	1002.41	333.198	968.558	96.4651	29.7906	65.5471
15			15		15	15	15	15	15	15	15	168.091			413.12		284.437	2035.96	604.034	1507.12	257.089	416.712	340.871	56.1268			88.8963		6.78835	646.055	160.439	844.181	41.4768	161.373	33.7302	3471.44	16078.2	45859.8	15897.6
16					16	16	16	16	16	16	16	344.613					219.969	1018.9	486.411	1839.71	233.142	467.7	407.622	171.372					16.4281	168.334	99.9891	1206.02	15.1513	37.4692	36.4459
17					17	17	17	17	17	17	17	317.079					224.333	771.671	908.525	1491.62	284.984	453.786	557.408	137.529					25.4666	169.415	361.432	1041.14	38.5795	17.4282	35.4223	9003.86	39203.8	96176.6	36037.8
18						18	18	18	18	18		302.11						475.398	972.25	1037.89	183.316	454.845		76.2514						22.7056	437.513	1713.37	342.934	10.8322	40.9177
19						19	19	19	19	19		356.403						694.564	1350.08	928.792	306.945	343.28		72.5153						99.6347	980.905	1503.09	21.5621	16.2572		4322.22	136791	80307.6	7731.22
20						20	20	20	20			450.05						1238.22	980.313	435.963	304.26			117.141						469.558	1089.89	756.685	36.178
21						21	21	21	21			357.901						918.18	717.594	333.2	222.341			75.4106						433.109	848.644	778.555	20.7432			7599.67	31521.9	14759.2	2176
22						22	22	22	22			796.943						229.008	493.391	597.785	219.746			26.4783						57.7665	330.509	871.491	11.4096
23						23	23	23	23			640.742						109.563	979.272	302.135	230.17			59.4811						14.1768	284.863	568.038	12.6721			20269.3	1208.51	55180.5	688.596
24						24	24	24	24			549.817						154.35	785.886	369.282	279.255			26.6733						14.2652	319.329	349.465	17.0679
25						25	25	25	25			463.673						115.788	425.937	102.527	331.121			49.7252						27.0998	144.433	99.4507	17.9238			12401.9	791.145	3418.54	164.791
26						26	26		26			423.071						61.2561	341.018		477.414			9.9065						2.74501	99.7641		18.7909
27						27	27		27			407.023						61.0405	170.581		446.217			28.654						0.643312	39.242		10.2382			15977.9	517.48	854.9
28						28						348.793						54.1551						43.7209						5.02966
29						29						434.312						64.1617						58.2734						5.95251						23471.3	456.104
						30												51.9889												4.57238
						31												63.4604												6.16187							636.182
						32												78.6211												7.10507
						33												82.8183												7.04032							376.104

## Sheet: S5Table
Supplementary Table 5. Sequences of primer and probe sets used in the experiment.
Target species	Name	Sequence (5′ > 3′)
Jack mackerel	Tja-CytB-Forward	CAGATATCGCAACCGCCTTT
Trachurus japonicus	Tja-CytB-Reverse	CCGATGTGAAGGTAAATGCAAA
(Yamamoto et al. 2016)	Tja-CytB-Probe	FAM-TATGCACGCCAACGGCGCCT-TAMRA
Moon jellyfish	Aau_COI_F	TTACTACCCCCAGCTCTGCTTT
Aurelia aurita	Aau_COI_R	TACTGAACCACCGGAATGG
(Yoden et al. unpublished)	Aau_COI_P	FAM-ATGAACAATTTATCCCCCCCTAAGCGCA-TAMRA
Sea nettle	Cpa_CO1_F2	CCCAGATATGGCTTTTCCTAGA
Chrysaora pacifica	Cpa_CO1_R2	TGAGTGAGCTTGTATAGCTGATA
(Minamoto et al. 2017)	Cpa_CO1_P2	FAM-TAGGATCCTCCCTAATTG-MGB
Lambda phage	Lambda-7184F	TTCTCTGTGGAGGAGTCCATGAC
(Minamoto et al. 2009)	Lambda-7267R	GCTGACATCACGGTTCAGTTGT
	Lambda-7210P	FAM-AGATGAACTGATTGCCCGTCTCCGCT-TAMRA

## Sheet: S6Table
Supplementary Table 6. Ct values in the PCR inhibition screening tests with the number of negative replications in PCR triplicates. Mean values were calculated excluding negative replications. Delta Ct represents the difference between mean Ct of the test and negative control using pure water (Ct = 33.39, all positive).
		Water			Sediment
		Mean [delta] Ct	Negatives		Mean [delta] Ct	Negatives
		(cycles)			(cycles)
Tank 1	1	33.41 [0.02]	0		33.35 [-0.04]	0
	2	32.91 [-0.48]	0		33.38 [-0.01]	0
	3	33.51 [0.12]	0		33.32 [-0.07]	0
Tank 2	1	32.90 [-0.49]	0		33.64 [0.25]	0
	2	33.21 [-0.18]	0		33.47 [0.08]	0
	3	32.95 [-0.44]	0		33.28 [-0.11]	0
Tank 3	1	34.17 [0.78]	0		33.00 [-0.39]	0
	2	33.95 [0.56]	0		33.67 [0.28]	0
	3	33.89 [0.50]	0		33.49 [0.10]	0
Blank	1	33.32 [-0.07]	0		33.32 [-0.07]	0
	2	34.94 [1.55]	1		33.11 [-0.28]	0
	3	36.32 [2.93]	0		33.56 [0.17]	0
Filtration NC		35.85 [2.46]	0
Extraction NC					33.14 [-0.25]	0
